# Supplementary material for: A lung cancer risk warning model based on tongue images
Source: Front Physiol. 2023 Jun 1;14:1154294. doi: 10.3389/fphys.2023.1154294 (PMC10267397; doi:10.3389/fphys.2023.1154294)
Supplement: Supplementary file 5 [file Table1.XLSX]

## Sheet: Healthy controls
健康组	TB-R	TB-G	TB-B	TB-L	TB-a	TB-b	TB-Y	TB-Cr	TB-Cb	TB-CON	TB-ASM	TB-ENT	TB-MEAN	TC-R	TC-G	TC-B	TC-L	TC-a	TC-b	TC-Y	TC-Cr	TC-Cb	TC-CON	TC-ASM	TC-ENT	TC-MEAN	perAll	perPart
TB-R	1.00***
TB-G	0.75***	1.00***
TB-B	0.75***	0.90***	1.00***
TB-L	0.87***	0.97***	0.92***	1.00***
TB-a	-0.06	-0.67***	-0.48***	-0.50***	1.00***
TB-b	0	-0.19***	-0.52***	-0.16**	0.15**	1.00***
TB-Y	0.86***	0.98***	0.93***	1***	-0.51***	-0.19***	1.00***
TB-Cr	0.07	-0.56***	-0.47***	-0.39***	0.95***	0.38***	-0.41***	1.00***
TB-Cb	-0.11*	0.04	0.38***	0.02	-0.04	-0.98***	0.04	-0.29***	1.00***
TB-CON	0.07	0	0.07	0.03	0.1	-0.09	0.03	0.08	0.09	1.00***
TB-ASM	-0.07	-0.02	-0.08	-0.04	-0.07	0.08	-0.04	-0.05	-0.08	-0.98***	1.00***
TB-ENT	0.08	0	0.07	0.03	0.11	-0.08	0.03	0.09	0.08	1***	-0.99***	1.00***
TB-MEAN	0.07	0.01	0.08	0.03	0.08	-0.09	0.03	0.06	0.09	0.99***	-0.99***	1***	1.00***
TC-R	0.57***	0.63***	0.63***	0.65***	-0.31***	-0.18**	0.65***	-0.26***	0.09	0.13*	-0.13*	0.13*	0.13*	1.00***
TC-G	0.54***	0.74***	0.72***	0.72***	-0.51***	-0.26***	0.72***	-0.46***	0.15**	0.19**	-0.2***	0.19***	0.19***	0.91***	1.00***
TC-B	0.53***	0.67***	0.75***	0.67***	-0.39***	-0.44***	0.68***	-0.4***	0.34***	0.2***	-0.2***	0.2***	0.2***	0.91***	0.95***	1.00***
TC-L	0.56***	0.71***	0.71***	0.71***	-0.45***	-0.25***	0.71***	-0.41***	0.14*	0.17**	-0.18**	0.17**	0.18**	0.96***	0.99***	0.96***	1.00***
TC-a	-0.01	-0.35***	-0.23***	-0.25***	0.56***	0.04	-0.26***	0.53***	0.02	-0.14*	0.16**	-0.14*	-0.15**	0.04	-0.33***	-0.18**	-0.22***	1.00***
TC-b	-0.02	-0.04	-0.35***	-0.06	-0.07	0.79***	-0.08	0.12*	-0.81***	-0.1	0.08	-0.1	-0.09	-0.12*	-0.17**	-0.42***	-0.18**	-0.05	1.00***
TC-Y	0.56***	0.71***	0.71***	0.71***	-0.44***	-0.26***	0.71***	-0.4***	0.15**	0.17**	-0.18**	0.18**	0.18**	0.96***	0.99***	0.97***	1***	-0.21***	-0.19***	1.00***
TC-Cr	0.08	-0.22***	-0.2***	-0.13*	0.44***	0.25***	-0.14*	0.48***	-0.21***	-0.14*	0.15**	-0.14*	-0.15**	0.21***	-0.18**	-0.12*	-0.06	0.92***	0.24***	-0.06	1.00***
TC-Cb	-0.04	-0.04	0.27***	-0.02	0.12*	-0.77***	0	-0.08	0.8***	0.09	-0.07	0.08	0.08	0	0.06	0.3***	0.06	0.06	-0.99***	0.07	-0.25***	1.00***
TC-CON	0.06	-0.01	0.08	0.02	0.08	-0.14*	0.02	0.05	0.14*	0.58***	-0.56***	0.58***	0.57***	0.3***	0.34***	0.36***	0.33***	-0.14*	-0.21***	0.33***	-0.12*	0.17**	1.00***
TC-ASM	-0.07	-0.03	-0.12*	-0.05	-0.04	0.17**	-0.05	-0.01	-0.17**	-0.55***	0.54***	-0.56***	-0.54***	-0.33***	-0.37***	-0.4***	-0.37***	0.14*	0.22***	-0.37***	0.12*	-0.18**	-0.99***	1.00***
TC-ENT	0.07	0.02	0.11*	0.04	0.05	-0.17**	0.05	0.01	0.17**	0.57***	-0.55***	0.57***	0.56***	0.32***	0.37***	0.39***	0.36***	-0.15**	-0.22***	0.36***	-0.13*	0.18**	1***	-0.99***	1.00***
TC-MEAN	0.07	0	0.09	0.02	0.08	-0.14*	0.02	0.04	0.15*	0.57***	-0.55***	0.58***	0.56***	0.31***	0.34***	0.37***	0.34***	-0.13*	-0.21***	0.34***	-0.11*	0.17**	1***	-0.99***	0.99***	1.00***
perAll	-0.06	0.47***	0.49***	0.33***	-0.76***	-0.57***	0.35***	-0.87***	0.5***	-0.02	0	-0.03	0	0.24***	0.44***	0.43***	0.39***	-0.44***	-0.33***	0.39***	-0.46***	0.29***	-0.02	-0.02	0.02	-0.02	1.00***
perPart	0	0.13*	0.13*	0.09	-0.22***	-0.14*	0.1	-0.24***	0.11	0.11	-0.13*	0.13*	0.11	0.11*	0.22***	0.21***	0.19***	-0.26***	-0.13*	0.19***	-0.26***	0.12*	-0.06	0.07	-0.08	-0.05	0.21***	1.00***
	Note, *P≤0.05，**P≤0.01，***P≤0.001

## Sheet: Benign pulmonary  Nodule
结节组	TB-R	TB-G	TB-B	TB-L	TB-a	TB-b	TB-Y	TB-Cr	TB-Cb	TB-CON	TB-ASM	TB-ENT	TB-MEAN	TC-R	TC-G	TC-B	TC-L	TC-a	TC-b	TC-Y	TC-Cr	TC-Cb	TC-CON	TC-ASM	TC-ENT	TC-MEAN	perAll	perPart
TB-R	1.00***
TB-G	0.59***	1.00***
TB-B	0.6***	0.88***	1.00***
TB-L	0.77***	0.97***	0.89***	1.00***
TB-a	0.09	-0.71***	-0.48***	-0.51***	1.00***
TB-b	-0.02	-0.34***	-0.68***	-0.31***	0.26***	1.00***
TB-Y	0.75***	0.97***	0.91***	1***	-0.53***	-0.34***	1.00***
TB-Cr	0.18**	-0.64***	-0.53***	-0.44***	0.96***	0.48***	-0.46***	1.00***
TB-Cb	-0.05	0.23***	0.59***	0.2***	-0.18**	-0.99***	0.23***	-0.41***	1.00***
TB-CON	0.09	0.05	0.08	0.06	0.01	-0.06	0.07	0	0.06	1.00***
TB-ASM	-0.12*	-0.06	-0.09	-0.08	-0.01	0.06	-0.08	0	-0.05	-0.98***	1.00***
TB-ENT	0.11	0.04	0.07	0.06	0.03	-0.05	0.07	0.02	0.04	0.99***	-0.99***	1.00***
TB-MEAN	0.1	0.06	0.09	0.08	0	-0.06	0.08	-0.01	0.05	0.99***	-0.99***	0.99***	1.00***
TC-R	0.42***	0.55***	0.56***	0.56***	-0.3***	-0.31***	0.57***	-0.29***	0.25***	0.15*	-0.15*	0.14*	0.15*	1.00***
TC-G	0.28***	0.65***	0.63***	0.6***	-0.53***	-0.42***	0.61***	-0.55***	0.36***	0.28***	-0.27***	0.27***	0.27***	0.86***	1.00***
TC-B	0.31***	0.6***	0.69***	0.57***	-0.4***	-0.58***	0.59***	-0.47***	0.52***	0.23***	-0.22***	0.22***	0.22***	0.88***	0.95***	1.00***
TC-L	0.33***	0.64***	0.64***	0.6***	-0.47***	-0.42***	0.61***	-0.48***	0.35***	0.24***	-0.24***	0.24***	0.24***	0.93***	0.99***	0.96***	1.00***
TC-a	0.1	-0.4***	-0.28***	-0.27***	0.61***	0.19**	-0.28***	0.61***	-0.14*	-0.3***	0.28***	-0.28***	-0.3***	-0.04	-0.5***	-0.33***	-0.38***	1.00***
TC-b	-0.12*	-0.2***	-0.52***	-0.22***	0.02	0.77***	-0.24***	0.2***	-0.78***	-0.06	0.04	-0.05	-0.04	-0.3***	-0.37***	-0.6***	-0.38***	0.07	1.00***
TC-Y	0.33***	0.63***	0.64***	0.6***	-0.46***	-0.43***	0.61***	-0.48***	0.36***	0.24***	-0.24***	0.23***	0.24***	0.93***	0.99***	0.97***	1***	-0.37***	-0.39***	1.00***
TC-Cr	0.12*	-0.35***	-0.33***	-0.24***	0.53***	0.36***	-0.25***	0.59***	-0.33***	-0.29***	0.26***	-0.27***	-0.28***	0.02	-0.45***	-0.36***	-0.33***	0.95***	0.31***	-0.33***	1.00***
TC-Cb	0.09	0.15*	0.47***	0.17**	0.02	-0.75***	0.19***	-0.16**	0.77***	0.04	-0.02	0.03	0.03	0.21***	0.29***	0.52***	0.3***	-0.05	-0.99***	0.31***	-0.31***	1.00***
TC-CON	-0.03	-0.04	0	-0.04	0.06	-0.08	-0.03	0.03	0.1	0.55***	-0.5***	0.53***	0.52***	0.3***	0.36***	0.34***	0.36***	-0.21***	-0.13*	0.36***	-0.19***	0.1	1.00***
TC-ASM	0.02	0.01	-0.04	0	-0.03	0.13*	0	0	-0.14*	-0.53***	0.48***	-0.51***	-0.5***	-0.33***	-0.39***	-0.37***	-0.38***	0.19***	0.17**	-0.38***	0.18**	-0.13*	-0.98***	1.00***
TC-ENT	-0.03	-0.01	0.03	-0.01	0.03	-0.12*	-0.01	-0.01	0.13*	0.54***	-0.5***	0.52***	0.52***	0.32***	0.39***	0.37***	0.38***	-0.22***	-0.15*	0.38***	-0.21***	0.12*	0.99***	-0.99***	1.00***
TC-MEAN	-0.02	-0.04	0.01	-0.03	0.07	-0.09	-0.03	0.03	0.11	0.53***	-0.49***	0.51***	0.51***	0.3***	0.36***	0.35***	0.36***	-0.19**	-0.15*	0.36***	-0.18**	0.12*	0.99***	-0.99***	0.99***	1.00***
perAll	-0.22***	0.52***	0.53***	0.35***	-0.79***	-0.61***	0.37***	-0.89***	0.56***	0.04	-0.02	0	0.04	0.23***	0.49***	0.47***	0.43***	-0.58***	-0.34***	0.43***	-0.61***	0.31***	-0.02	-0.01	0.02	-0.03	1.00***
perPart	0.13*	0.28***	0.32***	0.26***	-0.23***	-0.24***	0.27***	-0.26***	0.2***	0.23***	-0.25***	0.26***	0.23***	0.17**	0.28***	0.29***	0.26***	-0.28***	-0.23***	0.26***	-0.31***	0.21***	-0.01	0.03	-0.04	-0.01	0.28***	1.00***
Note, *P≤0.05，**P≤0.01，***P≤0.001

## Sheet: Lung cancer
肺癌组	TB-R	TB-G	TB-B	TB-L	TB-a	TB-b	TB-Y	TB-Cr	TB-Cb	TB-CON	TB-ASM	TB-ENT	TB-MEAN	TC-R	TC-G	TC-B	TC-L	TC-a	TC-b	TC-Y	TC-Cr	TC-Cb	TC-CON	TC-ASM	TC-ENT	TC-MEAN	perAll	perPart
TB-R	1.00***
TB-G	0.69***	1.00***
TB-B	0.63***	0.87***	1.00***
TB-L	0.84***	0.97***	0.87***	1.00***
TB-a	0.03	-0.65***	-0.46***	-0.46***	1.00***
TB-b	0.06	-0.24***	-0.63***	-0.19**	0.23***	1.00***
TB-Y	0.82***	0.97***	0.88***	1***	-0.48***	-0.23***	1.00***
TB-Cr	0.17**	-0.55***	-0.51***	-0.34***	0.93***	0.52***	-0.38***	1.00***
TB-Cb	-0.15*	0.11	0.52***	0.07	-0.13*	-0.99***	0.1	-0.44***	1.00***
TB-CON	0.11	0.19**	0.2***	0.18**	-0.13*	-0.12	0.18**	-0.13*	0.09	1.00***
TB-ASM	-0.16*	-0.24***	-0.24***	-0.23***	0.16*	0.11	-0.23***	0.15*	-0.08	-0.96***	1.00***
TB-ENT	0.15*	0.21***	0.22***	0.21***	-0.13*	-0.1	0.21***	-0.12*	0.07	0.99***	-0.99***	1.00***
TB-MEAN	0.14*	0.22***	0.24***	0.22***	-0.15*	-0.12*	0.22***	-0.15*	0.1	0.99***	-0.99***	0.99***	1.00***
TC-R	0.47***	0.68***	0.67***	0.67***	-0.42***	-0.3***	0.67***	-0.38***	0.21***	0.25***	-0.26***	0.26***	0.26***	1.00***
TC-G	0.38***	0.71***	0.69***	0.66***	-0.56***	-0.37***	0.67***	-0.54***	0.28***	0.33***	-0.34***	0.33***	0.35***	0.94***	1.00***
TC-B	0.35***	0.65***	0.75***	0.61***	-0.48***	-0.54***	0.63***	-0.53***	0.47***	0.29***	-0.3***	0.29***	0.31***	0.92***	0.95***	1.00***
TC-L	0.42***	0.71***	0.7***	0.67***	-0.51***	-0.36***	0.68***	-0.5***	0.27***	0.31***	-0.32***	0.31***	0.32***	0.97***	0.99***	0.96***	1.00***
TC-a	0.14*	-0.23***	-0.1	-0.11	0.51***	0.06	-0.12*	0.48***	-0.02	-0.29***	0.29***	-0.28***	-0.3***	0.03	-0.27***	-0.14*	-0.17**	1.00***
TC-b	0.09	-0.07	-0.44***	-0.05	0.03	0.83***	-0.08	0.31***	-0.85***	-0.07	0.05	-0.05	-0.07	-0.2**	-0.25***	-0.49***	-0.25***	-0.05	1.00***
TC-Y	0.42***	0.71***	0.7***	0.67***	-0.51***	-0.37***	0.68***	-0.5***	0.28***	0.31***	-0.32***	0.31***	0.32***	0.97***	0.99***	0.96***	1***	-0.17**	-0.26***	1.00***
TC-Cr	0.29***	-0.01	-0.03	0.09	0.3***	0.24***	0.08	0.39***	-0.25***	-0.23***	0.22***	-0.21***	-0.23***	0.28***	-0.03	-0.01	0.06	0.87***	0.25***	0.06	1.00***
TC-Cb	-0.16*	-0.06	0.32***	-0.07	0.07	-0.78***	-0.04	-0.21***	0.82***	0.04	-0.01	0.01	0.03	0.03	0.08	0.33***	0.08	0.07	-0.98***	0.09	-0.29***	1.00***
TC-CON	0.11	0.16**	0.22***	0.17**	-0.09	-0.18**	0.18**	-0.12*	0.16**	0.5***	-0.46***	0.48***	0.48***	0.39***	0.46***	0.43***	0.44***	-0.23***	-0.18**	0.44***	-0.15*	0.11	1.00***
TC-ASM	-0.06	-0.22***	-0.3***	-0.19**	0.19**	0.3***	-0.21***	0.26***	-0.27***	-0.48***	0.45***	-0.47***	-0.47***	-0.44***	-0.52***	-0.51***	-0.5***	0.27***	0.27***	-0.5***	0.2***	-0.19**	-0.94***	1.00***
TC-ENT	0.05	0.23***	0.31***	0.2**	-0.22***	-0.32***	0.21***	-0.29***	0.29***	0.48***	-0.44***	0.46***	0.47***	0.45***	0.53***	0.53***	0.51***	-0.29***	-0.29***	0.51***	-0.22***	0.2**	0.94***	-0.99***	1.00***
TC-MEAN	0.11	0.16**	0.21***	0.17**	-0.08	-0.17**	0.18**	-0.11	0.15*	0.49***	-0.46***	0.48***	0.48***	0.39***	0.45***	0.43***	0.44***	-0.21***	-0.17**	0.44***	-0.14*	0.1	0.99***	-0.94***	0.93***	1.00***
perAll	-0.18**	0.43***	0.55***	0.27***	-0.71***	-0.71***	0.3***	-0.88***	0.66***	0.22***	-0.22***	0.19**	0.23***	0.38***	0.56***	0.61***	0.52***	-0.48***	-0.56***	0.52***	-0.48***	0.46***	0.23***	-0.39***	0.42***	0.21***	1.00***
perPart	0.02	0.22***	0.19**	0.17**	-0.29***	-0.1	0.17**	-0.26***	0.07	0.14*	-0.17**	0.16**	0.16*	0.2***	0.24***	0.24***	0.23***	-0.07	-0.12*	0.23***	-0.02	0.08	-0.08	0.09	-0.1	-0.07	0.24***	1.00***
		Note, *P≤0.05，**P≤0.01，***P≤0.001
